# Supplementary material for: Care of Geriatric Patients with Lumbar Spine, Pelvic, and Acetabular Fractures before and after Certification as a Geriatric Trauma Center DGU®: A Retrospective Cohort Study
Source: Medicina (Kaunas). 2021 Jul 31;57(8):794. doi: 10.3390/medicina57080794 (PMC8398181; doi:10.3390/medicina57080794)
Supplement: Supplementary file 1 [file medicina-57-00794-s001.zip]

Archive with 1 entries (1 files):
- medicina-1298459-supplementary.pdf
